# Supplementary material for: Cilia-enriched oxysterol 7β,27-DHC is required for polycystin ion channel activation
Source: Nat Commun. 2024 Jul 31;15:6468. doi: 10.1038/s41467-024-50318-9 (PMC11291729; doi:10.1038/s41467-024-50318-9)
Supplement: Supplementary file 4 — Source Data [file 41467_2024_50318_MOESM4_ESM.xlsx]

## Sheet: main figure
Figure 1							Figure 2							Figure 3							Figure 4									Figure 5									Figure 6
Figure 1F							Figure 2C							Figure 3D							Figure 4B									Figure 5D									Figure 6E
n	sPC-1/2 (n=16)	PC-1 (n=12)	PC-2 (n=10)	HEK293 (n=15)			n	1 µM (n=3)	2.5 µM (n=3)	5 µM (n=4)	50 µM (n=4)			n	7β,27 (n=16)	7α,27 (n=13)	7β (n=7)	7α (n=10)				PC-1/2		PC-1/2E208A		PC-1/2R581A				n	IMCD-3	IMCD+oxysterol								100 mV			-100 mV
1	341.797	5.66278	9.20319	1.38253			1	0.45765	0.7953	0.78	0.84179			1	341.797	1.81235	11.0695	7.6403			n	Dox +	Dox-	Dox +	Dox-	Dox +	Dox-			1	89.2	96.5							n	Scramble	B1	B2	Scramble	B1	B2
2	103.022	4.77432	7.59182	5.47231			2	0.77915	0.8439	0.89	0.84904			2	103.022	5.35979	9.87812	10.2727			1	23.593	3.841	38.713	6	33.624	5.559			2	84.1	111							1	0.45	0	0	0.086	0	0
3	55.077	5.12957	4.20829	5.49853			3	0.3657	0.65	0.87	1			3	55.077	5.94976	3.99218	7.40183			2	22.707		25.373		28.188				3	94.2	86							2	0.389	0	0	0.03765	0	0
4	244.881	4.65396	2.8732	6.4902			4			0.94	1.2			4	244.881	7.7618	6.85986	9.67747			3	29.658		41.373		21.906				4	92.1	92.5							3	0.654	0	0	0.02501	0	0
5	24.4939	5.96469	2.05175	2.55414										5	24.4939	5.45136	5.08626	10.3194			4			41.742		20.978													4	0.469	0	0	0.14	0	0
6	52.58	6.3093	2.40656	7.29055			n	1 µM (n=4)	2.5 µM (n=4)	5 µM (n=4)	50 µM (n=4)			6	52.58	9.29306	4.93722	6.89546			5			39.806		21.592													5	0.32	0	0		0	0
7	95.61	4.42379	15.1161	3.1016			1	0.03515	0.00935	0.11	0.27369			7	95.61	6.5516	13.7841	7.84562																					6		0	0		0	0
8	19.6	3.9483	9.67213	2.38095			2	0.01645	0.0242	0.015	0.358733			8	19.6	8.79765		9.07186																					7		0	0		0	0
9	21.89	6.57293	2.46537	7.75547			3	0.015342	0.00547	0.213	0.11157			9	21.89	8.92274		8.11518																					8		0	0		0	0
10	44.8124	5.17167	8.69925	3.20534			4	0.00012	0.00123	0.163	0.41045			10	44.8124	2.52154		6.38067																					9		0	0		0	0
11	101.053	7.62615		3.68317										11	101.053	14.9259					Figure 4D																		10		0	0		0	0
12	95.5149	5.5594		3.20361										12	95.5149	6.02395						PC-1/2E208A		PC-1/2R581A															11		0	0		0	0
13	10.583			9.84797										13	10.583	4.68845					n	Oxysterol +	F604P	Oxysterol+	F604P														12		0	0		0	0
14	58.5297			3.66957										14	58.5297						1	4.86219	22.1755	2.6961	39.7928														13		0	0		0	0
15	42.1481													15	42.1481						2	6.0562	80.7904	8.22418	57.6964														14		0	0		0	0
16	55.9475													16	55.9475						3	6.73364	32.8686	2.6969	39.7116														15		0	0		0	0
																					4	3.87208	10.9892	1.86411	16.9215														16		0	0		0	0
Figure 1I																					5	4.14821	26.5929	7.47342	68.8942														17		0	0		0	0
n	Na+ (n=5)	NMDG (n=5)																			6		24.4961	7.10834															18		0	0		0	0
1	11.7675	6.58363	100 mV																		7			2.33315															19		0	0		0	0
2	31.3141	12.2909																			8			4.33928															20		0	0		0	0
3	44.1328	22.1953																			9			5.21529															21		0	0		0	0
4	38.258	4.21808																			10			2.83884															22		0	0		0	0
5	129.4	24.4																			11			1.76438															23		0	0		0	0
																																							24		0	0		0	0
n	Na+ (n=5)	NMDG (n=5)																																					25		0	0		0	0
1	-8.22064	-4.48399	-100 mV																																						no channel activation=0			no channel activation=0
2	-11.539	-1.54603
3	-21.2656	-7.34375																			Figure 4F
4	-2.88864	-0.318483																			n	WT	E208A	R581A
5	-2.55788	-0.282016																			1	71464.4	44427.7	55148.2
																					2	72220.6	63490.6	63610.6
																					3	40176.3	59675.9	43154
																					4	72823	61313.6	56066.4
																					5	78071.1	55647.8	45369.3
																					6	53386.8	51240	41347.4
																					7	40111.1	50341.6	72172.5
																					8	45406.4	63040.7	55893.9
																					9	49438.1	50509.7	40458.3
																					10	56670.3	60295	54215.1
																					11	48689.9	47701.3	52474.8
																					12	41414.3	66407.6	65817.4
																					13	45485.4	55840.9	64385.2
																					14	62001.8	50398.1	55260.2
																					15	51083.1	56297.9	57276
																					16	51742.8	87219.9	46134.1
																					17	67433.6	42354.2	46111.9
																					18	79020.7	51516.1	46374.6
																					19	59556.6	55023.5	46013.1
																					20	80630	49242.7	54575.5
																					21	50381.2	56210.8	55202.3
																					22	62657.6	49063.3	58020.2
																					23	77517.2	94519.1	60342.7
																					24	72351.3	45431.2	68722.1
																					25	57603.7	65056.3	46864.8
																					26	41756.7	52447.7	72038.7
																					27	39374.2	48024	44240.9
																					28	74462.3	60662.6	49459.4
																					29	41912.1	39585.9	42853.2
																					30	102586	45302.2	45994
																					31	67357.6	50510.9	48114.8
																					32	119820	54629.2	58905.4
																					33	65863.9	46026.7	74655.3
																					34	71021.4	52645.9	58856.5
																					35	91579.5	47193.8	52619.2
																					36	63788.2	42234.2	60006.6
																					37	82309.8	42387.1	59695.8
																					38	69462.7	50698.5	47864.5
																					39	58713.6	45193.5	79594
																					40	39573.6	50713.1	67916.2
																					41	45756.4	41838.7	41829.4
																					42	59627	54909.7	55368.3
																					43	42938.4	57025	49610.5
																					44	52312.3	44682.4	72977.1
																					45	60558.2	46369.2	43708.2
																					46	53782.1	67388.6	77084.2
																					47	68339.6	61731.9	60629.1
																					48	54371.5	49834	51720.5
																					49	38900.4	50472.6	56124.8
																					50	57258.8	45956.6	52806.2
																					51	43107.6	52176.8	61279.2
																					52	43638.6	50586.8	49133.9
																					53	44608.6	44713.1	48343.9
																					54	47424.9	50154.5	38174.2
																					55	55519.2	45783.3	66510.2
																					56	45380.6	51066.7	53900.4
																					57	61781.4	51427.1	44525.4
																					58	62032.4	42791.8	41857.8
																					59	50090.9	46754.8	74295.4
																					60	45385.9	70128.9	57977.3
																					61	50983.6	51556.7	48000.5
																					62	49402.2	48775.4	70177.1
																					63	66219.9	48940.4	45699.1
																					64	51105.6	56053	75769.4
																					65	55313.8	64461.2	97579.3
																					66	79966.5	77487.8	84490
																					67	49911	58804.5	44123.7
																					68	80563.7	55484.8	60422.3
																					69	64926.8	42069.9	68086.7
																					70	49376	36849	66704.9
																					71	76832.4	37150.5	51997.6
																					72	40160.7	51220.9	47873.8
																					73	50911.9	55322.5	54642.6
																					74	92868.1	56167.6	49064.6
																					75	53304.5	46843.9	49545.9
																					76	72768.7	45239.5	65622.3
																					77	64734.4	40716.6	44059.8
																					78	45176.4	90951	56367.3
																					79	51007.8	73508.4	68237
																					80	79655.5	72615.4	52569.6
																					81	63789.3	50807.6	48385.7
																					82	65529.2	50404.3	62270.1
																					83	67586.4	59822.8	54015.6
																					84	55624.4	63085.7	58532.5
																					85	88672.1	46017.6	65424.4
																					86	66316.8	51220	68985.9
																					87	84525.4	49661.1	73395.5
																					88	70860.2	60348.6	64024.6
																					89	60933.7	62290.7	56016.1
																					90	49257.7	55711.1	114231
																					91	52255.2	49579.1	51729.5
																					92	78309.5	46865.4	55838.2
																					93	51032	51266	52429.1
																					94	95580.8	56354.4	66456.8
																					95	90481.7	58972.8	73863.8
																					96	48317	62631.9	48046.6
																					97	51747.3	47667.5	61456.6
																					98	49301.3	60735.8	73458
																					99	58675.8	51697.3	57079.1
																					100	83852	42606.6	44923.3
																					101	49015.8	55614.6	51714.8
																					102	124703	56373.8	67051.6
																					103	56581.9	85423.2	75056.8
																					104	71869.4	47939.2	63547.1
																					105	53452.3	62051.2	72610.8
																					106	40783.7	55429.3	97350.2
																					107	56302.8	37821.2	43426.9
																					108	95837.4	39798.6	55673.2
																					109	63308.4	47358.3	57143.8
																					110	78411.1	45902.4	75636.1
																					111	49077.4	58689.2	41312.7
																					112	67095.5	54703.2	54015.2
																					113	73491.3	62210.4	46643.8
																					114	64697.6	51661.1	63594.1
																					115	56892.5	62854.8	48923.1
																					116	68136.8	41907.1	50707.4
																					117	49595.9	49047	40495.8
																					118	112818	60578.9	70092.8
																					119	71552.3	51025.9	39269.2
																					120	47395.9	50674.1	44521.8
																					121	57973.9	48471.6	51731.5
																					122	63727.5	55102.2	45881.5
																					123	44150.5	60657.4	39494.4
																					124	51168.8	55205.3	48165.9
																					125	85188.6	42761.6	59506.8
																					126	85139.7	82916.5	41551
																					127	57671.2	80102.9	47931.1
																					128	96096.3	38898.6	45383.8
																					129	58950.4	62363	45311
																					130	56812.3	66368.7	78429.6
																					131	123363	68264.5	49331.1
																					132	64756.7	52182.6	62186.8
																					133	93889.6	59000.7	42381.1
																					134	86494.4	77276.7	46510.5
																					135	49089.7	42510.2	53340.6
																					136	42752.7	42191.2	66319
																					137	87951.3	55566.5	65394.1
																					138	122346	47879.9	47717.3
																					139	52743.8	63879.3	45386.5
																					140	106020	77641.9	41515.7
																					141	45443.8	78541.7	65849.7
																					142	47166.5	38238	59406.8
																					143	73588.4	38738	54153
																					144	46210.9	42225.6	45608.8
																					145	43154.5	42149	58820.8
																					146	48946.4	61098.9	38162.3
																					147	51277.7	80560.8	40888.3
																					148	66074.9	62406.1	44135.3
																					149	78559.4	63824.9	49263.9
																					150	51763.6	59404.4	45079.6
																					151	50032.4	70909.4	49201.8
																					152	41398.9	45288.2	57691.8
																					153	39071.5	58085.4	45230.7
																					154	49187.6	58378.7	52945.4
																					155	48522.1	48330.7	55103.6
																					156	54364.1	37840	95964
																					157	80898.3	38011.5	53545.3
																					158	72801.9	81726.6	47434.6
																					159	38727.7	51796	38323.7
																					160	52032.1	44326.7	87740.8
																					161	79065.6	42951.5	66528.1
																					162	111797	60015.4	58918.7
																					163	60598.5	54223.5	92566.3
																					164	41505.6	62319.9	39704.6
																					165	64443.7	53427.4	58334.5
																					166	57915.3	47289	44682.4
																					167	48364.1	67731.7	67568.5
																					168	72913.5	46331.2	73379.3
																					169	70395.7	37313.5	73840.8
																					170	47303.9	38533.5	97266.5
																					171	71344.4	37789	70521.2
																					172	87406.8	47039.9	63255.6
																					173	49609.2	61832.8	44587.6
																					174	67314.1	40269.2	83090.9
																					175	91650	52223.7	47470.6
																					176	50878.4	37995	71458.9
																					177	80052.3	39616.9	75627.1
																					178	110892	52556	55621.2
																					179	91326.3	86905.5	62753
																					180	85280.4	52191.8	59999.6
																					181	39195.7	48905.4	50744.3
																					182	120855	84802.6	46868.4
																					183	78387.6	51863.7	72273.4
																					184	101416	48083	48868.9
																					185	61232.3	44337.7	94485.7
																					186	61339.6	62954.2	77579.8
																					187	54183.5	78283	85642.5
																					188	64329.3	66185.7	47706.5
																					189	51948.8	65386.2	80295.4
																					190	80298.5	71306.2	60889.9
																					191	51256.2	40577.2	56317.2
																					192	56053.6	41429.6	100563
																					193	66873.1	100282	82963.9
																					194	44452.7	95494.6	138488
																					195	63240.3	55828.3	68701.2
																					196	76934.8	79335.2	75421.5
																					197	51692.7	65110.5	76122.6
																					198	99991.9	52765.4	80797.7
																					199	74261.1	106502	56379.9
																					200	107746	77440	98254.7
																					201	55678.7	48275.5	53025.3
																					202	126652	86299.6	106296
																					203	77801.6	68248.4	58525
																					204	52319.7	66432.6	72376.9
																					205	64874.9	80221.6	130105
																					206	64239.3	64402.5	71288.4
																					207	62185.8	83181.4	105938
																					208	75066.5	52287	72383.7
																					209	57744.4	71180.2	57465.1
																					210	55930.5	62650.3	87457.3
																					211	55493.7	44241.1	59211.3
																					212	136958	70060.8	79111.2
																					213	52723.7	63147.5	75963.1
																					214	58355.7	53920.3	79059
																					215	58440.8	45421.1	51039.1
																					216	57347.4	59541.6	80247.5
																					217	43857.8	66002.8	63761.8
																					218	75139.6	46952.7	54448
																					219	59178.8	78508.7	78641.6
																					220	72163.1	58307.7	78850.3
																					221	62167.3	41795.4	70666.1
																					222	42690	62047.2	75628.3
																					223	66870.5	64073.1	93634.7
																					224	61109.9	63622.4	47179.2
																					225	43197.5	87607.3	66470.2
																					226	44051	47878.2	55024.1
																					227	60175.7	56128.1	103065
																					228	70928.4	74303.8	60203.6
																					229	44553.1	119948	91415.5
																					230	81302.6	38827.5	93345.8
																					231	46440.6	42000.6	82373.9
																					232	41723.4	63167.1	53698.6
																					233	67883.4	62363.1	107533
																					234	71675	47117.1	104660
																					235	62923.1	77883.4	56665.3
																					236	45702.1	59803	57374.9
																					237	47427.8	92374.8	77337.4
																					238	45386.2	72857.3	63401.3
																					239	50612	85632.4	71709.4
																					240	68788.3	78648.2	96225.3
																					241	53187.8	58512.8	65362.8
																					242	44653.4	42983.6	66842.4
																					243	68804.4	66357.7	99326.6
																					244	64065.6	42543.9	88669
																					245	46832.7	71024.1	74867.2
																					246	49166.6	136006	73919.7
																					247	56800	60208.9	85265.9
																					248	59068.6	70271.7	60065.8
																					249	53069.7	65205.9	51339.2
																					250	72683.8	75702.5	79562.1
																					251	56910.4	70128.3	59408.2
																					252	46183.3	64599.9	83698.3
																					253	54295.9	82067.9	68442.8
																					254	54485	56983.7	108673
																					255	45826.4	89731.6	63405.8
																					256	49442.5	54565.9	61641.7
																					257	64884.9	69272.9	108382
																					258	49896.2	66711.1	72394.3
																					259	49729.5	100759	98585
																					260	62635.7	72222.2	60811.1
																					261	61355.6	74061	75097.4
																					262	60810.1	85178.3	100312
																					263	99616.1	62309.5	52588.9
																					264	58041.9	77727.8	66781.8
																					265	60439.3	59728.7	92174.8
																					266	44145.2	118523	119756
																					267	45743.2	53718	89817.8
																					268	41292.2	90833	64572.6
																					269	48640.8	59376.7	63638
																					270	53310	64072.8	122274
																					271	49052.7	73647.9	75276.5
																					272	42212.6	49684	63620.3
																					273	42052.9	49242.3	105569
																					274	72024.2	51649.6	82732.6
																					275	57688.9	68208.6	62152.5
																					276	46024.8	63774.3	103438
																					277	72133.1	77125.5	122540
																					278	43178.2	65990.1	99131.3
																					279	64474.2	58162.5	63118.9
																					280	74389.9	80875.2	74003.6
																					281	51130.3	78545.5	105060
																					282	50997.9	77242.1	76865.4
																					283	57448.8	76497.3	92653.4
																					284	49293.7	82567.4	39196.9
																					285	76752.5	46065.3	67083.2
																					286	59193.4	67124.8	80923.1
																					287	48299.5	55386.6	56436.9
																					288	46838.1	70744.2	75380.7
																					289	46228.4	57205.4	62474.3
																					290	43512.7		48320
																					291	54419.1		54670.9
																					292	54377.2		83088
																					293	48966.1		90075.4
																					294	48814.6		101132
																					295	46409.3		55991.7
																					296	61325.5		71061.9
																					297	40558.6		54731.7
																					298	67740.4		88456.5
																					299	43812.1		97541.9
																					300	38482.6		44340.9
																					301	53098.4		130815
																					302	55451.4		69535.9
																					303	48881.5		44019.6
																					304	67611.2		64339.8
																					305	75601.7		47329.1
																					306	49478.4		88967.8
																					307	46549.8		68317.7
																					308	37709.8		56534.4
																					309	41315.1		112354
																					310	58180.9		104278
																					311	50157.7		107951
																					312	45112.2		51986.9
																					313	38641.6		97402.4
																					314	71136.6		129813
																					315	46720.7		60887.5
																					316	48906.6		60767.8
																					317	56945		63515.1
																					318	44583.5		89047.1
																					319	56683		72328.8
																					320	46300.9		50389.9
																					321	63941.1		55222.5
																					322	55058.5		66910.2
																					323	57981		41828.1
																					324	45364.3		64332.2
																					325	41158.9		79171
																					326	52348		94001.3
																					327	74384		77060.4
																					328	51326.8		98809.3
																					329			44159.9
																					330			79080.1
																					331			65735.6
																					332			83819.3
																					333			41932
																					334			71195.5
																					335			59161.8
																					336			68975.3
																					337			51669.4
																					338			63676.9
																					339			56035.8
																					340			88579.2
																					341			70676.5
																					342			97424.6
																					343			62033.8
																					344			74147.7
																					345			101660
																					346			99272.3
																					347			95564.4
																					348			86389.2
																					349			49433.2
																					350			43365.1
																					351			59408.4
																					352			63806
																					353			81980.8
																					354			55916
																					355			60043.9
																					356			70169.6
																					357			68969.4
																					358			53592.7
																					359			90661.9
																					360			64988.5
																					361			96423.8
																					362			75238.1
																					363			61338.7
																					364			53860.4
																					365			94722.8
																					366			75047.1
																					367			68744
																					368			60601
																					369			104916
																					370			81934.9
																					371			49326
																					372			57128.3
																					373			69738.6
																					374			50129.3

## Sheet: supplementary figure
	Supplementary figure
Supplementary figure 1B
	without oxysterol			with oxysterol
n	PI(3,4)P2	PI(4,5)P2	PIP4	PI(3,4)P2	PI(4,5)P2	PIP4
1	9.95551	7.21303	10.8059	51.5832	36.9578	14.7816
2	8.77132	3.22306	16.3954	58.3854	24.8491	13.7739
3	13.6404	20.8012	14.5048	53.5698	20.819	7.02569
4	8.21894	14.3324	22.9917	55.2578	45.4884	7.08
5	12.1981	15.1015	7.03464	40.5291		4.71545
6				29.3944		4.12713
7						13.2986
8						16.4871
9						7.74812
10						4.83579
Supplementary figure 1C
n	Desmosterol	Progrenolone	Miconazole	20(s)	24(s)25	7k	7b,27
1	8.06861	5.21967	9.41592	15.2025	17.8434	16.8655	341.797
2	6.77116	4.38299	5.29519	11.1526	29.9557	17.8823	103.022
3	10.9813	5.2224	4.67976	51.7103	19.2394	18.1214	55.077
4	9.55699	4.38299	2.86394	33.7158	58.9153	17.9708	244.881
5	22.4252	37.6832	5.33906	11.7238	23.6003	19.1258	24.4939
6	9.24062	13.5174	4.3724		23.593	12.039	52.58
7	14.3709	9.22929	4.87103		17.8257	14.5861	95.61
8	12.3957	17.6698	2.70866		17.5687		101.053
9	12.2656	9.68634					95.5149
10	6.77116						54.92
11							98.1844
Supplementary figure 2B
n	PC-1L3/PC-2	PC-1ΔNTF/PC-2	PC-1/PC-2
1	10.7336	14.1986	341.797
2	13.1708	9.14692	103.022
3	8.06667	5.20492	55.077
4	4.81748	4.19534	244.881
5	16.6106	11.8516	24.4939
6	4.66267	9.00612	52.58
7	8.23819	9.18447	95.61
8	9.96703	15.9048	101.053
9			95.5149
10			54.92
11			98.1844
12
Supplementary figure 2D
n	NMDG	NaMES
1	13.5232	341.797
2	20.0131	103.022
3	11.8274	55.077
4	20.2071	244.881
5	8.32002	24.4939
6	10.0842	52.58
7	10.775	95.61
8	14.8047	101.053
9	3.4796	95.5149
10	7.27194	54.92
11	6.55498	98.1844
Supplementary figure 4C
n	sPC-1/2F604P	sPC-1/2F604P +oxysterol
1	131.313	52.728
2	34.5218	48.5744
3	262.735	57.3597
4	113.586	123.925
5	404.664	139.824
6	133.101	293.237
7	283.827	203.541
8	39.3584
9	39.3214
Supplementary figure 4E
n	sPC-1/2F604P	sPC-1/2F604P +oxysterol
1	0.0365	0.03122
2	0.07644	0.07955
3	0.06714	0.04845
4	0.06546	0.050788
Supplementary figure 5D
	Outward		Intward
n	No oxysterol	Oxysterol	No oxysterol	Oxysterol
1	209	222	67	119
2	225	207	111	95
3	214	195	84	101
4	205	204
5	175
6	202
Supplementary figure 5E
n	No oxysterol	Oxysterol
1	0.07559	0.06524
2	0.08515	1.45993
3	0.23669	0.22
4	1.08647
